# Supplementary material for: Human Induced Hepatic Lineage-Oriented Stem Cells: Autonomous Specification of Human iPS Cells toward Hepatocyte-Like Cells without Any Exogenous Differentiation Factors
Source: PLoS One. 2015 Apr 13;10(4):e0123193. doi: 10.1371/journal.pone.0123193 (PMC4395359; doi:10.1371/journal.pone.0123193)
Supplement: S4 Table — (XLSX) (XLSX) [file pone.0123193.s019.xlsx]

## Sheet: S4 Table
S4 Table. List of genes defined by the International Stem Cell Initiative.
ProbeName	GeneSymbol	GenbankAccession	Description
A_23_P127322	NODAL	NM_018055	Homo sapiens nodal homolog (mouse) (NODAL), mRNA [NM_018055]
A_24_P100613	LAMA1	NM_005559	Homo sapiens laminin, alpha 1 (LAMA1), mRNA [NM_005559]
A_24_P337239	FGF5	NM_004464	Homo sapiens fibroblast growth factor 5 (FGF5), transcript variant 1, mRNA [NM_004464]
A_23_P110253	KIT	NM_000222	Homo sapiens v-kit Hardy-Zuckerman 4 feline sarcoma viral oncogene homolog (KIT), transcript variant 1, mRNA [NM_000222]
A_23_P13899	GAPDH	NM_002046	Homo sapiens glyceraldehyde-3-phosphate dehydrogenase (GAPDH), mRNA [NM_002046]
A_23_P167081	REST	NM_005612	Homo sapiens RE1-silencing transcription factor (REST), mRNA [NM_005612]
A_23_P2831	EDNRB	NM_003991	Homo sapiens endothelin receptor type B (EDNRB), transcript variant 2, mRNA [NM_003991]
A_23_P207520	COL1A1	Z74615	H.sapiens mRNA for prepro-alpha1(I) collagen. [Z74615]
A_23_P33141	UTF1	NM_003577	Homo sapiens undifferentiated embryonic cell transcription factor 1 (UTF1), mRNA [NM_003577]
A_23_P87860	MYF5	NM_005593	Homo sapiens myogenic factor 5 (MYF5), mRNA [NM_005593]
A_23_P14821	GABRB3	NM_000814	Homo sapiens gamma-aminobutyric acid (GABA) A receptor, beta 3 (GABRB3), transcript variant 1, mRNA [NM_000814]
A_23_P98085	PTEN	NM_000314	Homo sapiens phosphatase and tensin homolog (PTEN), mRNA [NM_000314]
A_23_P139648	IAPP	NM_000415	Homo sapiens islet amyloid polypeptide (IAPP), mRNA [NM_000415]
A_23_P28953	DNMT3B	NM_175850	Homo sapiens DNA (cytosine-5-)-methyltransferase 3 beta (DNMT3B), transcript variant 6, mRNA [NM_175850]
A_23_P29495	CTNNB1	NM_001904	Homo sapiens catenin (cadherin-associated protein), beta 1, 88kDa (CTNNB1), transcript variant 1, mRNA [NM_001904]
A_23_P341938	NOG	NM_005450	Homo sapiens noggin (NOG), mRNA [NM_005450]
A_23_P110851	TERT	NM_198253	Homo sapiens telomerase reverse transcriptase (TERT), transcript variant 1, mRNA [NM_198253]
A_23_P215060	PODXL	NM_001018111	Homo sapiens podocalyxin-like (PODXL), transcript variant 1, mRNA [NM_001018111]
A_24_P119745	FN1	NM_212482	Homo sapiens fibronectin 1 (FN1), transcript variant 1, mRNA [NM_212482]
A_23_P250156	IGF2BP2	NM_006548	Homo sapiens insulin-like growth factor 2 mRNA binding protein 2 (IGF2BP2), transcript variant 1, mRNA [NM_006548]
A_23_P201628	LAMC1	NM_002293	Homo sapiens laminin, gamma 1 (formerly LAMB2) (LAMC1), mRNA [NM_002293]
A_24_P59899	LAMA1	AF351616	Homo sapiens UG0315G03 mRNA, complete cds. [AF351616]
A_23_P161004	NR5A2	NM_205860	Homo sapiens nuclear receptor subfamily 5, group A, member 2 (NR5A2), transcript variant 1, mRNA [NM_205860]
A_23_P23829	CD34	NM_001773	Homo sapiens CD34 molecule (CD34), transcript variant 2, mRNA [NM_001773]
A_23_P160336	LEFTY1	NM_020997	Homo sapiens left-right determination factor 1 (LEFTY1), mRNA [NM_020997]
A_24_P932785	GATA4	AF318320	Homo sapiens pp10443 mRNA, complete cds. [AF318320]
A_23_P81103	SFRP2	NM_003013	Homo sapiens secreted frizzled-related protein 2 (SFRP2), mRNA [NM_003013]
A_23_P137573	LEFTY2	NM_003240	Homo sapiens left-right determination factor 2 (LEFTY2), transcript variant 1, mRNA [NM_003240]
A_23_P163992	GRB7	NM_005310	Homo sapiens growth factor receptor-bound protein 7 (GRB7), transcript variant 1, mRNA [NM_005310]
A_32_P135985	TDGF1	NM_003212	Homo sapiens teratocarcinoma-derived growth factor 1 (TDGF1), mRNA [NM_003212]
A_32_P220798	CD34	NM_001773	Homo sapiens CD34 molecule (CD34), transcript variant 2, mRNA [NM_001773]
A_24_P192301	SEMA3A	NM_006080	Homo sapiens sema domain, immunoglobulin domain (Ig), short basic domain, secreted, (semaphorin) 3A (SEMA3A), mRNA [NM_006080]
A_23_P72737	IFITM1	NM_003641	Homo sapiens interferon induced transmembrane protein 1 (9-27) (IFITM1), mRNA [NM_003641]
A_24_P365515	FOXA2	NM_021784	Homo sapiens forkhead box A2 (FOXA2), transcript variant 1, mRNA [NM_021784]
A_24_P69267	RUNX2	NM_004348	Homo sapiens runt-related transcription factor 2 (RUNX2), transcript variant 3, mRNA [NM_004348]
A_23_P252855	BRIX1	NM_018321	Homo sapiens BRX1, biogenesis of ribosomes, homolog (S. cerevisiae) (BRIX1), mRNA [NM_018321]
A_24_P97374	EOMES	NM_005442	Homo sapiens eomesodermin homolog (Xenopus laevis) (EOMES), mRNA [NM_005442]
A_23_P317591	SEMA3A	NM_006080	Homo sapiens sema domain, immunoglobulin domain (Ig), short basic domain, secreted, (semaphorin) 3A (SEMA3A), mRNA [NM_006080]
A_24_P500584	XIST	NR_001564	Homo sapiens X (inactive)-specific transcript (non-protein coding) (XIST), non-coding RNA [NR_001564]
A_24_P395814	CGB	NM_000737	Homo sapiens chorionic gonadotropin, beta polypeptide (CGB), mRNA [NM_000737]
A_23_P211079	OLIG2	NM_005806	Homo sapiens oligodendrocyte lineage transcription factor 2 (OLIG2), mRNA [NM_005806]
A_23_P203558	HBB	NM_000518	Homo sapiens hemoglobin, beta (HBB), mRNA [NM_000518]
A_24_P144601	POU5F1	NM_002701	Homo sapiens POU class 5 homeobox 1 (POU5F1), transcript variant 1, mRNA [NM_002701]
A_23_P374844	GAL	NM_015973	Homo sapiens galanin prepropeptide (GAL), mRNA [NM_015973]
A_23_P115064	CRABP2	NM_001878	Homo sapiens cellular retinoic acid binding protein 2 (CRABP2), mRNA [NM_001878]
A_23_P500464	COL2A1	NM_001844	Homo sapiens collagen, type II, alpha 1 (COL2A1), transcript variant 1, mRNA [NM_001844]
A_23_P88381	NUMB	NM_001005743	Homo sapiens numb homolog (Drosophila) (NUMB), transcript variant 1, mRNA [NM_001005743]
A_23_P59138	POU5F1	NM_002701	Homo sapiens POU class 5 homeobox 1 (POU5F1), transcript variant 1, mRNA [NM_002701]
A_23_P206776	TAT	NM_000353	Homo sapiens tyrosine aminotransferase (TAT), nuclear gene encoding mitochondrial protein, mRNA [NM_000353]
A_23_P76374	SYCP3	NM_153694	Homo sapiens synaptonemal complex protein 3 (SYCP3), mRNA [NM_153694]
A_23_P395582	ZFP42	NM_174900	Homo sapiens zinc finger protein 42 homolog (mouse) (ZFP42), mRNA [NM_174900]
A_23_P218111	SERPINA1	NM_001002236	Homo sapiens serpin peptidase inhibitor, clade A (alpha-1 antiproteinase, antitrypsin), member 1 (SERPINA1), transcript variant 2, mRNA [NM_001002236]
A_24_P46946	SOX17	NM_022454	Homo sapiens SRY (sex determining region Y)-box 17 (SOX17), mRNA [NM_022454]
A_23_P10966	GABRB3	NM_000814	Homo sapiens gamma-aminobutyric acid (GABA) A receptor, beta 3 (GABRB3), transcript variant 1, mRNA [NM_000814]
A_24_P355720	FGF4	NM_002007	Homo sapiens fibroblast growth factor 4 (FGF4), mRNA [NM_002007]
A_24_P246125	FLT1	NM_002019	Homo sapiens fms-related tyrosine kinase 1 (vascular endothelial growth factor/vascular permeability factor receptor) (FLT1), transcript variant 1, mRNA [NM_002019]
A_32_P148058	RUNX2	NM_001015051	Homo sapiens runt-related transcription factor 2 (RUNX2), transcript variant 2, mRNA [NM_001015051]
A_23_P1823	PAX6	NM_000280	Homo sapiens paired box 6 (PAX6), transcript variant 1, mRNA [NM_000280]
A_23_P103672	NES	NM_006617	Homo sapiens nestin (NES), mRNA [NM_006617]
A_23_P66593	GFAP	NM_002055	Homo sapiens glial fibrillary acidic protein (GFAP), transcript variant 1, mRNA [NM_002055]
A_23_P46560	FOXD3	NM_012183	Homo sapiens forkhead box D3 (FOXD3), mRNA [NM_012183]
A_24_P934546	SFRP2	NM_003013	Homo sapiens secreted frizzled-related protein 2 (SFRP2), mRNA [NM_003013]
A_23_P209484	NEUROD1	NM_002500	Homo sapiens neurogenic differentiation 1 (NEUROD1), mRNA [NM_002500]
A_24_P923028	TAT	BC020707	Homo sapiens tyrosine aminotransferase, mRNA (cDNA clone IMAGE:4710626), complete cds. [BC020707]
A_23_P216900	NR6A1	X99975	nuclear receptor subfamily 6, group A, member 1 [Source:HGNC Symbol;Acc:7985] [ENST00000487099]
A_23_P256624	DDX4	NM_024415	Homo sapiens DEAD (Asp-Glu-Ala-Asp) box polypeptide 4 (DDX4), transcript variant 1, mRNA [NM_024415]
A_23_P58205	AFP	NM_001134	Homo sapiens alpha-fetoprotein (AFP), mRNA [NM_001134]
A_24_P924602	TH	NM_199292	Homo sapiens tyrosine hydroxylase (TH), transcript variant 1, mRNA [NM_199292]
A_32_P50834	DIAPH2	Y15909	diaphanous homolog 2 (Drosophila) [Source:HGNC Symbol;Acc:2877] [ENST00000324765]
A_23_P428329	PTF1A	NM_178161	Homo sapiens pancreas specific transcription factor, 1a (PTF1A), mRNA [NM_178161]
A_23_P133517	LIFR	NM_002310	Homo sapiens leukemia inhibitory factor receptor alpha (LIFR), transcript variant 2, mRNA [NM_002310]
A_23_P401055	SOX2	NM_003106	Homo sapiens SRY (sex determining region Y)-box 2 (SOX2), mRNA [NM_003106]
A_32_P313405	LAMA1	NM_005559	Homo sapiens laminin, alpha 1 (LAMA1), mRNA [NM_005559]
A_24_P252785	PTEN	NM_000314	Homo sapiens phosphatase and tensin homolog (PTEN), mRNA [NM_000314]
A_23_P204640	NANOG	NM_024865	Homo sapiens Nanog homeobox (NANOG), mRNA [NM_024865]
A_23_P252471	PECAM1	NM_000442	Homo sapiens platelet/endothelial cell adhesion molecule (PECAM1), mRNA [NM_000442]
A_24_P42755	FLT1	NM_002019	Homo sapiens fms-related tyrosine kinase 1 (vascular endothelial growth factor/vascular permeability factor receptor) (FLT1), transcript variant 1, mRNA [NM_002019]
A_24_P401855	FGF5	NM_004464	Homo sapiens fibroblast growth factor 5 (FGF5), transcript variant 1, mRNA [NM_004464]
A_23_P128235	KRT1	NM_006121	Homo sapiens keratin 1 (KRT1), mRNA [NM_006121]
A_23_P366376	TDGF1	NM_003212	Homo sapiens teratocarcinoma-derived growth factor 1 (TDGF1), mRNA [NM_003212]
A_23_P3651	HBZ	NM_005332	Homo sapiens hemoglobin, zeta (HBZ), mRNA [NM_005332]
A_23_P502470	IL6ST	NM_002184	Homo sapiens interleukin 6 signal transducer (gp130, oncostatin M receptor) (IL6ST), transcript variant 1, mRNA [NM_002184]
A_24_P860842	NR6A1	BC027988	nuclear receptor subfamily 6, group A, member 1 [Source:HGNC Symbol;Acc:7985] [ENST00000487099]
A_23_P131183	GBX2	NM_001485	Homo sapiens gastrulation brain homeobox 2 (GBX2), mRNA [NM_001485]
A_23_P82775	SOX17	NM_022454	Homo sapiens SRY (sex determining region Y)-box 17 (SOX17), mRNA [NM_022454]
A_24_P913115	PTEN	NM_000314	Homo sapiens phosphatase and tensin homolog (PTEN), mRNA [NM_000314]
A_23_P76654	CDX2	NM_001265	Homo sapiens caudal type homeobox 2 (CDX2), mRNA [NM_001265]
A_23_P205894	ACTC1	NM_005159	Homo sapiens actin, alpha, cardiac muscle 1 (ACTC1), mRNA [NM_005159]
A_24_P85539	FN1	NM_212482	Homo sapiens fibronectin 1 (FN1), transcript variant 1, mRNA [NM_212482]
A_23_P384761	GATA4	NM_002052	Homo sapiens GATA binding protein 4 (GATA4), mRNA [NM_002052]
A_24_P330263	EDNRB	NM_003991	Homo sapiens endothelin receptor type B (EDNRB), transcript variant 2, mRNA [NM_003991]
A_23_P138514	COMMD3	NM_012071	Homo sapiens COMM domain containing 3 (COMMD3), mRNA [NM_012071]
A_23_P129496	CDH5	NM_001795	Homo sapiens cadherin 5, type 2 (vascular endothelium) (CDH5), mRNA [NM_001795]
A_23_P74059	NPPA	NM_006172	Homo sapiens natriuretic peptide precursor A (NPPA), mRNA [NM_006172]
A_23_P212800	FGF5	NM_004464	Homo sapiens fibroblast growth factor 5 (FGF5), transcript variant 1, mRNA [NM_004464]
A_32_P98732	GCM1	NM_003643	Homo sapiens glial cells missing homolog 1 (Drosophila) (GCM1), mRNA [NM_003643]
A_23_P5301	TFCP2L1	NM_014553	Homo sapiens transcription factor CP2-like 1 (TFCP2L1), mRNA [NM_014553]
A_24_P330633	TAT	NM_000353	Homo sapiens tyrosine aminotransferase (TAT), nuclear gene encoding mitochondrial protein, mRNA [NM_000353]
A_23_P94030	LAMB1	NM_002291	Homo sapiens laminin, beta 1 (LAMB1), mRNA [NM_002291]
A_24_P63642	T	NM_003181	Homo sapiens T, brachyury homolog (mouse) (T), mRNA [NM_003181]
A_32_P199126	LAMA1	NM_005559	Homo sapiens laminin, alpha 1 (LAMA1), mRNA [NM_005559]
A_23_P136936	SYP	NM_003179	Homo sapiens synaptophysin (SYP), mRNA [NM_003179]
A_23_P74895	LIN28	NM_024674	Homo sapiens lin-28 homolog (C. elegans) (LIN28), mRNA [NM_024674]
A_23_P29499	CTNNB1	NM_001904	Homo sapiens catenin (cadherin-associated protein), beta 1, 88kDa (CTNNB1), transcript variant 1, mRNA [NM_001904]
A_24_P935033	IL6ST	U58146	Homo sapiens alternatively spliced interleukin-6 receptor beta chain mRNA, partial cds. [U58146]
A_32_P132563	POU5F1	NM_002701	Homo sapiens POU class 5 homeobox 1 (POU5F1), transcript variant 1, mRNA [NM_002701]
A_23_P76364	CD9	NM_001769	Homo sapiens CD9 molecule (CD9), mRNA [NM_001769]
A_24_P30257	MYOD1	NM_002478	Homo sapiens myogenic differentiation 1 (MYOD1), mRNA [NM_002478]
A_23_P113570	PDX1	AF049893	Homo sapiens insulin upstream factor 1 (IUF1) mRNA, complete cds. [AF049893]
A_24_P334130	FN1	NM_054034	Homo sapiens fibronectin 1 (FN1), transcript variant 7, mRNA [NM_054034]
A_24_P325992	LIFR	NM_002310	Homo sapiens leukemia inhibitory factor receptor alpha (LIFR), transcript variant 2, mRNA [NM_002310]
A_24_P121535	ACTC1	NM_005159	Homo sapiens actin, alpha, cardiac muscle 1 (ACTC1), mRNA [NM_005159]
A_23_P254664	GCG	NM_002054	Homo sapiens glucagon (GCG), mRNA [NM_002054]
A_24_P365523	FOXA2	NM_021784	Homo sapiens forkhead box A2 (FOXA2), transcript variant 1, mRNA [NM_021784]
A_32_P161762	RUNX2	NM_004348	Homo sapiens runt-related transcription factor 2 (RUNX2), transcript variant 3, mRNA [NM_004348]
A_24_P379969	SOX2	NM_003106	Homo sapiens SRY (sex determining region Y)-box 2 (SOX2), mRNA [NM_003106]
A_23_P90710	DES	NM_001927	Homo sapiens desmin (DES), mRNA [NM_001927]
A_24_P919916	PTF1A	AF181999	Homo sapiens bHLH transcription factor p48 mRNA, partial cds. [AF181999]
A_23_P252857	BRIX1	NM_018321	Homo sapiens BRX1, biogenesis of ribosomes, homolog (S. cerevisiae) (BRIX1), mRNA [NM_018321]
A_23_P85004	DIAPH2	NM_007309	Homo sapiens diaphanous homolog 2 (Drosophila) (DIAPH2), transcript variant 12C, mRNA [NM_007309]
A_24_P31165	GFAP	NM_002055	Homo sapiens glial fibrillary acidic protein (GFAP), transcript variant 1, mRNA [NM_002055]
A_23_P414211	PAX4	NM_006193	Homo sapiens paired box 4 (PAX4), mRNA [NM_006193]
A_23_P993	NR5A2	NM_205860	Homo sapiens nuclear receptor subfamily 5, group A, member 2 (NR5A2), transcript variant 1, mRNA [NM_205860]
A_24_P137501	SFRP2	NM_003013	Homo sapiens secreted frizzled-related protein 2 (SFRP2), mRNA [NM_003013]
A_23_P133728	GCM1	NM_003643	Homo sapiens glial cells missing homolog 1 (Drosophila) (GCM1), mRNA [NM_003643]
A_23_P252817	SST	NM_001048	Homo sapiens somatostatin (SST), mRNA [NM_001048]
A_23_P500936	FOXA2	NM_021784	Homo sapiens forkhead box A2 (FOXA2), transcript variant 1, mRNA [NM_021784]
A_23_P258633	TH	NM_199292	Homo sapiens tyrosine hydroxylase (TH), transcript variant 1, mRNA [NM_199292]
A_24_P246787	REST	NM_005612	Homo sapiens RE1-silencing transcription factor (REST), mRNA [NM_005612]
A_24_P920090	NR5A2	NM_205860	Homo sapiens nuclear receptor subfamily 5, group A, member 2 (NR5A2), transcript variant 1, mRNA [NM_205860]
A_23_P116280	WT1	NM_024426	Homo sapiens Wilms tumor 1 (WT1), transcript variant D, mRNA [NM_024426]
A_23_P304450	GATA6	NM_005257	Homo sapiens GATA binding protein 6 (GATA6), mRNA [NM_005257]
A_24_P59786	GFAP	NM_001131019	Homo sapiens glial fibrillary acidic protein (GFAP), transcript variant 2, mRNA [NM_001131019]
A_23_P59691	PAX4	AF043978	Homo sapiens paired-box transcription factor (PAX4) mRNA, complete cds. [AF043978]
A_23_P118967	LAMA1	NM_005559	Homo sapiens laminin, alpha 1 (LAMA1), mRNA [NM_005559]
A_23_P72817	GDF3	NM_020634	Homo sapiens growth differentiation factor 3 (GDF3), mRNA [NM_020634]
A_23_P65189	PDX1	NM_000209	Homo sapiens pancreatic and duodenal homeobox 1 (PDX1), mRNA [NM_000209]
A_24_P287043	IFITM2	NM_006435	Homo sapiens interferon induced transmembrane protein 2 (1-8D) (IFITM2), mRNA [NM_006435]
A_23_P1981	INS	NM_000207	Homo sapiens insulin (INS), mRNA [NM_000207]
A_24_P214841	POU5F1	NM_002701	Homo sapiens POU class 5 homeobox 1 (POU5F1), transcript variant 1, mRNA [NM_002701]
A_23_P81529	ISL1	NM_002202	Homo sapiens ISL LIM homeobox 1 (ISL1), mRNA [NM_002202]
A_24_P397386	LIFR	NM_002310	Homo sapiens leukemia inhibitory factor receptor alpha (LIFR), transcript variant 2, mRNA [NM_002310]
A_23_P95672	IGF2BP2	NM_006548	Homo sapiens insulin-like growth factor 2 mRNA binding protein 2 (IGF2BP2), transcript variant 1, mRNA [NM_006548]
A_24_P299507	REST	U13877	Human neural-restrictive silencer factor, splice variant mRNA, partial cds. [U13877]
