# Supplementary material for: Human Induced Hepatic Lineage-Oriented Stem Cells: Autonomous Specification of Human iPS Cells toward Hepatocyte-Like Cells without Any Exogenous Differentiation Factors
Source: PLoS One. 2015 Apr 13;10(4):e0123193. doi: 10.1371/journal.pone.0123193 (PMC4395359; doi:10.1371/journal.pone.0123193)
Supplement: S5 Table — (XLSX) (XLSX) [file pone.0123193.s020.xlsx]

## Sheet: S5 Table
S5 Table. List of hepatic genes.
ProbeName	GeneSymbol	GenbankAccession	Description
A_23_P161998	HPX	NM_000613	Homo sapiens hemopexin (HPX), mRNA [NM_000613]
A_23_P212500	TF	NM_001063	Homo sapiens transferrin (TF), mRNA [NM_001063]
A_23_P130333	TTR	NM_000371	Homo sapiens transthyretin (TTR), mRNA [NM_000371]
A_23_P79562	FABP1	NM_001443	Homo sapiens fatty acid binding protein 1, liver (FABP1), mRNA [NM_001443]
A_23_P79591	APOB	NM_000384	Homo sapiens apolipoprotein B (including Ag(x) antigen) (APOB), mRNA [NM_000384]
A_23_P155514	AHSG	NM_001622	Homo sapiens alpha-2-HS-glycoprotein (AHSG), mRNA [NM_001622]
A_23_P94879	F2	NM_000506	Homo sapiens coagulation factor II (thrombin) (F2), mRNA [NM_000506]
A_23_P367618	ZIC1	NM_003412	Homo sapiens Zic family member 1 (odd-paired homolog, Drosophila) (ZIC1), mRNA [NM_003412]
A_23_P212508	TF	NM_001063	Homo sapiens transferrin (TF), mRNA [NM_001063]
A_23_P115261	AGT	NM_000029	Homo sapiens angiotensinogen (serpin peptidase inhibitor, clade A, member 8) (AGT), mRNA [NM_000029]
A_23_P79518	IL1B	NM_000576	Homo sapiens interleukin 1, beta (IL1B), mRNA [NM_000576]
A_23_P375372	FGA	NM_021871	Homo sapiens fibrinogen alpha chain (FGA), transcript variant alpha, mRNA [NM_021871]
A_23_P19894	AQP1	NM_198098	Homo sapiens aquaporin 1 (Colton blood group) (AQP1), mRNA [NM_198098]
A_23_P135417	GSTA1	NM_145740	Homo sapiens glutathione S-transferase alpha 1 (GSTA1), mRNA [NM_145740]
A_24_P41850	MASP1	NM_001031849	Homo sapiens mannan-binding lectin serine peptidase 1 (C4/C2 activating component of Ra-reactive factor) (MASP1), transcript variant 3, mRNA [NM_001031849]
A_23_P68759	TFF1	NM_003225	Homo sapiens trefoil factor 1 (TFF1), mRNA [NM_003225]
A_23_P93141	GSTA5	NM_153699	Homo sapiens glutathione S-transferase alpha 5 (GSTA5), mRNA [NM_153699]
A_23_P116898	A2M	NM_000014	Homo sapiens alpha-2-macroglobulin (A2M), mRNA [NM_000014]
A_32_P56661	IGF2	AK074614	Homo sapiens cDNA FLJ90133 fis, clone HEMBB1000567. [AK074614]
A_23_P406782	HPN	NM_182983	Homo sapiens hepsin (HPN), transcript variant 1, mRNA [NM_182983]
A_23_P137665	CHI3L1	NM_001276	Homo sapiens chitinase 3-like 1 (cartilage glycoprotein-39) (CHI3L1), mRNA [NM_001276]
A_23_P136125	FGB	NM_005141	Homo sapiens fibrinogen beta chain (FGB), mRNA [NM_005141]
A_23_P81898	UBD	NM_006398	Homo sapiens ubiquitin D (UBD), mRNA [NM_006398]
A_24_P302249	APOA2	NM_001643	Homo sapiens apolipoprotein A-II (APOA2), mRNA [NM_001643]
A_23_P212968	UGT2B11	NM_001073	Homo sapiens UDP glucuronosyltransferase 2 family, polypeptide B11 (UGT2B11), mRNA [NM_001073]
A_23_P136671	UGT2B7	NM_001074	Homo sapiens UDP glucuronosyltransferase 2 family, polypeptide B7 (UGT2B7), mRNA [NM_001074]
A_23_P213171	MTTP	NM_000253	Homo sapiens microsomal triglyceride transfer protein (MTTP), mRNA [NM_000253]
A_23_P218111	SERPINA1	NM_001002236	Homo sapiens serpin peptidase inhibitor, clade A (alpha-1 antiproteinase, antitrypsin), member 1 (SERPINA1), transcript variant 2, mRNA [NM_001002236]
A_32_P206123	PLG	NM_000301	Homo sapiens plasminogen (PLG), transcript variant 1, mRNA [NM_000301]
A_23_P103588	HMGCS2	NM_005518	Homo sapiens 3-hydroxy-3-methylglutaryl-Coenzyme A synthase 2 (mitochondrial) (HMGCS2), nuclear gene encoding mitochondrial protein, transcript variant 1, mRNA [NM_005518]
A_23_P208302	APOC2	NM_000483	Homo sapiens apolipoprotein C-II (APOC2), mRNA [NM_000483]
A_23_P148088	FGG	NM_000509	Homo sapiens fibrinogen gamma chain (FGG), transcript variant gamma-A, mRNA [NM_000509]
A_23_P130113	ASGR2	NM_080912	Homo sapiens asialoglycoprotein receptor 2 (ASGR2), transcript variant H2', mRNA [NM_080912]
A_23_P66739	SLC13A5	NM_177550	Homo sapiens solute carrier family 13 (sodium-dependent citrate transporter), member 5 (SLC13A5), transcript variant 1, mRNA [NM_177550]
A_23_P253495	GSTA3	NM_000847	Homo sapiens glutathione S-transferase alpha 3 (GSTA3), mRNA [NM_000847]
A_23_P34345	VCAM1	NM_001078	Homo sapiens vascular cell adhesion molecule 1 (VCAM1), transcript variant 1, mRNA [NM_001078]
A_23_P152655	ICAM2	NM_000873	Homo sapiens intercellular adhesion molecule 2 (ICAM2), transcript variant 5, mRNA [NM_000873]
A_23_P78099	VTN	NM_000638	Homo sapiens vitronectin (VTN), mRNA [NM_000638]
A_24_P52697	H19	NR_002196	Homo sapiens H19, imprinted maternally expressed transcript (non-protein coding) (H19), non-coding RNA [NR_002196]
A_24_P659836	C22orf41	NM_001123225	Homo sapiens chromosome 22 open reading frame 41 (C22orf41), mRNA [NM_001123225]
A_23_P52121	PDZK1	NM_002614	Homo sapiens PDZ domain containing 1 (PDZK1), mRNA [NM_002614]
A_23_P129458	SDR42E1	NM_145168	Homo sapiens short chain dehydrogenase/reductase family 42E, member 1 (SDR42E1), mRNA [NM_145168]
A_23_P145644	DDC	NM_000790	Homo sapiens dopa decarboxylase (aromatic L-amino acid decarboxylase) (DDC), transcript variant 2, mRNA [NM_000790]
A_23_P250444	GJB1	NM_000166	Homo sapiens gap junction protein, beta 1, 32kDa (GJB1), transcript variant 2, mRNA [NM_000166]
A_23_P44274	FGA	NM_000508	Homo sapiens fibrinogen alpha chain (FGA), transcript variant alpha-E, mRNA [NM_000508]
A_23_P108082	CREB3L3	NM_032607	Homo sapiens cAMP responsive element binding protein 3-like 3 (CREB3L3), mRNA [NM_032607]
A_32_P51237	KANK4	NM_181712	Homo sapiens KN motif and ankyrin repeat domains 4 (KANK4), mRNA [NM_181712]
A_23_P257834	ALB	NM_000477	Homo sapiens albumin (ALB), mRNA [NM_000477]
A_23_P83098	ALDH1A1	NM_000689	Homo sapiens aldehyde dehydrogenase 1 family, member A1 (ALDH1A1), mRNA [NM_000689]
A_23_P120902	LGALS2	NM_006498	Homo sapiens lectin, galactoside-binding, soluble, 2 (LGALS2), mRNA [NM_006498]
A_23_P205355	SERPINA5	NM_000624	Homo sapiens serpin peptidase inhibitor, clade A (alpha-1 antiproteinase, antitrypsin), member 5 (SERPINA5), mRNA [NM_000624]
A_23_P211345	TBX1	NM_080647	Homo sapiens T-box 1 (TBX1), transcript variant C, mRNA [NM_080647]
A_24_P347431	FOXA1	NM_004496	Homo sapiens forkhead box A1 (FOXA1), mRNA [NM_004496]
A_23_P30693	PLG	NM_000301	Homo sapiens plasminogen (PLG), transcript variant 1, mRNA [NM_000301]
A_23_P407695	FAM151A	NM_176782	Homo sapiens family with sequence similarity 151, member A (FAM151A), mRNA [NM_176782]
A_23_P87036	APOA4	NM_000482	Homo sapiens apolipoprotein A-IV (APOA4), mRNA [NM_000482]
A_23_P160286	PRG4	NM_005807	Homo sapiens proteoglycan 4 (PRG4), transcript variant A, mRNA [NM_005807]
A_23_P203183	APOC3	NM_000040	Homo sapiens apolipoprotein C-III (APOC3), mRNA [NM_000040]
A_32_P156237	RPSA	BC010054	Homo sapiens ribosomal protein SA, mRNA (cDNA clone IMAGE:3845335). [BC010054]
A_23_P259071	AREG	NM_001657	Homo sapiens amphiregulin (AREG), mRNA [NM_001657]
A_23_P112482	AQP3	NM_004925	Homo sapiens aquaporin 3 (Gill blood group) (AQP3), mRNA [NM_004925]
A_23_P421379	IGF2	NM_000612	Homo sapiens insulin-like growth factor 2 (somatomedin A) (IGF2), transcript variant 1, mRNA [NM_000612]
A_24_P463929	LOC285733	NR_015397	Homo sapiens hypothetical LOC285733 (LOC285733), non-coding RNA [NR_015397]
