# Supplementary material for: Human Induced Hepatic Lineage-Oriented Stem Cells: Autonomous Specification of Human iPS Cells toward Hepatocyte-Like Cells without Any Exogenous Differentiation Factors
Source: PLoS One. 2015 Apr 13;10(4):e0123193. doi: 10.1371/journal.pone.0123193 (PMC4395359; doi:10.1371/journal.pone.0123193)
Supplement: S6 Table — (XLSX) (XLSX) [file pone.0123193.s021.xlsx]

## Sheet: S6 Table
S6 Table. List of hESC-enriched genes.
ProbeName	GeneSymbol	GenbankAccession	Description
A_23_P127322	NODAL	NM_018055	Homo sapiens nodal homolog (mouse) (NODAL), mRNA [NM_018055]
A_23_P110851	TERT	NM_198253	Homo sapiens telomerase reverse transcriptase (TERT), transcript variant 1, mRNA [NM_198253]
A_32_P135985	TDGF1	NM_003212	Homo sapiens teratocarcinoma-derived growth factor 1 (TDGF1), mRNA [NM_003212]
A_23_P405885	DPPA2	NM_138815	Homo sapiens developmental pluripotency associated 2 (DPPA2), mRNA [NM_138815]
A_24_P144601	POU5F1	NM_002701	Homo sapiens POU class 5 homeobox 1 (POU5F1), transcript variant 1, mRNA [NM_002701]
A_23_P59138	POU5F1	NM_002701	Homo sapiens POU class 5 homeobox 1 (POU5F1), transcript variant 1, mRNA [NM_002701]
A_23_P395582	ZFP42	NM_174900	Homo sapiens zinc finger protein 42 homolog (mouse) (ZFP42), mRNA [NM_174900]
A_23_P401055	SOX2	NM_003106	Homo sapiens SRY (sex determining region Y)-box 2 (SOX2), mRNA [NM_003106]
A_23_P204640	NANOG	NM_024865	Homo sapiens Nanog homeobox (NANOG), mRNA [NM_024865]
A_23_P366376	TDGF1	NM_003212	Homo sapiens teratocarcinoma-derived growth factor 1 (TDGF1), mRNA [NM_003212]
A_23_P74895	LIN28	NM_024674	Homo sapiens lin-28 homolog (C. elegans) (LIN28), mRNA [NM_024674]
A_23_P109072	SALL4	NM_020436	Homo sapiens sal-like 4 (Drosophila) (SALL4), mRNA [NM_020436]
A_32_P132563	POU5F1	NM_002701	Homo sapiens POU class 5 homeobox 1 (POU5F1), transcript variant 1, mRNA [NM_002701]
A_23_P380526	DPPA4	NM_018189	Homo sapiens developmental pluripotency associated 4 (DPPA4), mRNA [NM_018189]
A_24_P379969	SOX2	NM_003106	Homo sapiens SRY (sex determining region Y)-box 2 (SOX2), mRNA [NM_003106]
A_23_P72817	GDF3	NM_020634	Homo sapiens growth differentiation factor 3 (GDF3), mRNA [NM_020634]
A_24_P214841	POU5F1	NM_002701	Homo sapiens POU class 5 homeobox 1 (POU5F1), transcript variant 1, mRNA [NM_002701]
