# Supplementary material for: Human Induced Hepatic Lineage-Oriented Stem Cells: Autonomous Specification of Human iPS Cells toward Hepatocyte-Like Cells without Any Exogenous Differentiation Factors
Source: PLoS One. 2015 Apr 13;10(4):e0123193. doi: 10.1371/journal.pone.0123193 (PMC4395359; doi:10.1371/journal.pone.0123193)
Supplement: S8 Table — (XLSX) (XLSX) [file pone.0123193.s023.xlsx]

## Sheet: S8 Table
	S8 Table. Real-time PCR primer list.
	Gene	Forward primer	Reverse primer
	AFP	AGAAACCCACTGGAGATGAACAGTC	GGCTGCAGCAGTCTGAATGTC
	AGT	TTCTGCACACCGAGCTGAAC	CTTTGATCATACACAGCAAACAGGA
	AHSG	GGAAGCAGCTCTGGTGGCTA	GTGGTTTCCAGGGTGTCTATTTCA
	ALB	GCAGTGTCCATTTGAAGATCATGTA	TGCAACTGTGCATAATTTGTCTCC
	ARG1	TCCCTGTATATCTGCCAAGGATATT	TTCCTAGTCTGTCCACTTCAGTCAT
	CEBPA	GTGGACAAGAACAGCAACGA	GGTCATTGTCACTGGTCAGC
	CPS1	AAGCCACATCAGACTGGCTCA	TCACTAGGTCAATGCTGCCATCTC
	CXCR4	CCTGCCTGGTATTGTCATCCTG	ACTGTGGTCTTGAGGGCCTTG
	CYP1A2	TGTTCAAGCACAGCAAGAAGG	TGCTCCAAAGATGTCATTGAC
	CYP2B6	TTCTCCTTAGGGAAGCGGAT	AAGCGGATCTGGTATGTTGG
	CYP2C9	GGACAGAGACGACAAGCACA	CATCTGTGTAGGGCATGTGG
	CYP2C19	GACCCTCGTCACTTTCTGGA	GGTCCTTTGGGTCAATCAGA
	CYP2D6	GAAGGATGAGGCCGTCTGGG	GGAAAGCAAAGACACCATGG
	CYP3A4	GAAACACAGATCCCCCTGAA	CTGGTGTTCTCAGGCACAGA
	CYP3A5	AGGGTCAATGGTGGTGATTC	GTTTCTGGGTCCAGTTCCAA
	CYP3A7	AAGGTCGCCTCAAAGAGACA	TGCACTTTCTGCTGGACATC
	CYP7A1	AATTCCATACCTGGGCTGTG	GTGGTATTTCCATCCATCGG
	DES	GACAACCTGCTCGACGACCT	GCAGCCAAATTGTTCTCTGCTT
	DLK1	CTTTCGGCCACAGCACCTA	AGGTCACGCACTGGTCACAA
	FABP1	AACATCAAGTCTGTGACCGAACTC	CTCTTGAAGACAATGTCACCCAAT
	FGG	TCTGGTTGGTGGATGAACAAGTG	TTTCCAAGTGGCCCAAATAATG
	FOXA2	CGTCCGACTGGAGCAGCTACTAT	ATGTACGTGTTCATGCCGTTCA
	GAPDH	GCACCGTCAAGGCTGAGAAC	TGGTGAAGACGCCAGTGGA
	GFAP	GGGACAATCTGGCACAGGAC	CAGCCTCAGGTTGGTTTCATC
	GSTA2	GCAGACCAGAGCCATTCTCAACTAC	GGCAAGCTTGGCATCTTGTTC
	GSTA5	TGAAGCTGGTGCAGACCAGAG	CCTCTGGTTGACATATGAGCAGAA
	HNF1A	GAACTGGCCAAGCTGAGGTG	CAGGCTTCTGAGTGTTAGTCCTGTC
	HNF4A	GTTCAAGGACGTGCTGCTCCTA	AGGCATACTCATTGTCATCGATCTG
	KRT19	AAGAGCTGGCCTACCTGAAGA	CTCATATTGGCTTCGCATGTC
	KRT7	GCTGAGGCTGAAGCCTGGTA	CATCTCTGAAATCTCATTCCGGGTA
	NANOG	CCTGTGATTTGTGGGCCTGA	CTCTGCAGAAGTGGGTTGTTTG
	POU5F1	GTGCCGTGAAGCTGGAGAA	TGGTCGTTTGGCTGAATACCTT
	RBP4	ACCTTCACAGACACCGAGGAC	GTGCCATCGAGGTTCAGGAG
	SERPINA1	GGGCCCATCTGTTTCTGGA	GGACATGAAGATGCTTGGTGGA
	SLC13A5	CTGACTGTTGCCTGGGTGGA	GGCTTCTGTGAAGGCACAATGA
	SLCO2B1	AGCCTTCAGGCTCGTTCAGCTA	AGTCTACCCAGGGTCCAGCTCA
	SOX17	CTGCAGGCCAGAAGCAGTGTTA	CCCAAACTGTTCAAGTGGCAGA
	SOX2	GTGAGCGCCCTGCAGTACAA	GCGAGTAGGACATGCTGTAGGTG
	SULT2A1	TGGATGCCCATGAGAGAGGAG	ATGCTCTGAAAGGAGCTGTTCTTGA
	TF	TGGCCTTTGTGAAACACCAGAC	TACCATCAAGGCACAGCAACTCATA
	TTR	GCATGGGCTCACAACTGAGG	CGGAGTCGTTGGCTGTGAA
	UGT2B4	GGAGCAGCTGTTAGTTTGGACTTC	CGCATGACAAATTCAATCCAGA
	UGT2B7	AAGGGCCAACGTAATTGCATC	GGTTTATTCCCATCAAATCTCCACA
	UGT2B10	CTGCTGAATGCACTGAAGACAGTAA	GCTGCAACTCGAAGATGTTTGG
