# Supplementary material for: Human Induced Hepatic Lineage-Oriented Stem Cells: Autonomous Specification of Human iPS Cells toward Hepatocyte-Like Cells without Any Exogenous Differentiation Factors
Source: PLoS One. 2015 Apr 13;10(4):e0123193. doi: 10.1371/journal.pone.0123193 (PMC4395359; doi:10.1371/journal.pone.0123193)
Supplement: S9 Table — (XLSX) (XLSX) [file pone.0123193.s024.xlsx]

## Sheet: S9 Table
	S9 Table. Primary antibody list.
	Antigen	Company	Code	Ig Species	Ig (mg/mL)	Dilution	Figure
	SSEA-3	BioLegend	330306	Rat IgM- Alexa Fluor 488	unknown	1/50	S1G
	SSEA-4	Millipore	MAB4304	Mouse IgG3	1	1/50	S1G
	TRA-1-60	Abcam	ab16288	Mouse IgM	2	1/50	S1G
	TRA-1-81	Millipore	MAB4381	Mouse IgM	1	1/50	S1G
	NANOG	R&D Systems	AF1997	Goat IgG	0.1	1/100	S1H, S1J
	NANOG	ReproCell	RCAB004P-F	Rabbit IgG	0.2	1/50	1E, S1I
	SOX2	BioLegend	630902	Rabbit IgG	0.5	1/100-1/250	1E, S1H, D1I, S1J
	OCT-4	Takara Bio	M221	Mouse IgG2b	2	1/500	1E
	Alpha-1-Fetoprotein (AFP)	Dako	A0008	Rabbit IgG	unknown	1/250	S1H
	Alpha-1-Fetoprotein (AFP)	Takara Bio	M225	Mouse IgG1	2	1/500	1E, 4D
	Cytokeratin 7 (CK7)	Abcam	ab9021	Mouse IgG1	1	1/50	4D
	Pref-1/DLK-1	R&D Systems	MAB1144	Mouse IgG2b	0.5	1/50	1E, S1H, S1I, 4D
	Albumin	Sigma	A6684	Mouse IgG2a	6.1	1/100	1E, S1H, S1J
	Albumin	Takara Bio	M226	Mouse IgG1	2	1/500	3I
	Cytokeratin 8 (CK8)	Abcam	ab9023	Mouse IgG1	1	1/250	1E, S1H, S1I, 3I
	FABP1	R&D Systems	MAB2964	Mouse IgG2a	0.5	1/50-1/100	1E, S1H, S1J, 3I
	ASGPR1	Santa Cruz	sc-13467	Goat IgG	0.2	1/50	3I
	ASGPR2	Abcam	ab139298	Mouse IgG2b	1	1/50	4F
	GFAP	Takara Bio/IBL	IB1138/11051	Mouse IgG2b	1	1/50	4D, 4F (Isotype)
	mouse IgG1	BioLegend	400101	Mouse IgG1	0.5	1/50	negative control
