# Supplementary material for: Human Induced Hepatic Lineage-Oriented Stem Cells: Autonomous Specification of Human iPS Cells toward Hepatocyte-Like Cells without Any Exogenous Differentiation Factors
Source: PLoS One. 2015 Apr 13;10(4):e0123193. doi: 10.1371/journal.pone.0123193 (PMC4395359; doi:10.1371/journal.pone.0123193)
Supplement: S10 Table — (XLSX) (XLSX) [file pone.0123193.s025.xlsx]

## Sheet: S10 Table
	S10 Table. Secondary antibody list.
	Antibody	Company	Code	Ig Species	Ig (mg/mL)	Dilution	Figure
	FITC Anti-Mouse IgM	Sigma	F9259	Goat	2	1/500	S1G
	Alexa Fluor 488 Anti-Mouse IgG	Molecular Probes	A11001	Goat	2	1/500	1E, 3I, 4D, S1H, S1J
	Alexa Fluor 488 Anti-Mouse IgG	Molecular Probes	A21202	Donkey	2	1/500	S1J
	Alexa Fluor 488 Anti-Rabbit IgG	Molecular Probes	A11008	Goat	2	1/500	S1H, S1J
	Alexa Fluor 594 Anti-Mouse IgG	Molecular Probes	A11005	Goat	2	1/500	1E, 3I, 4D, S1H, S1I, S1J
	Alexa Fluor 594 Anti-Rabbit IgG	Molecular Probes	A11012	Goat	2	1/500	1E, S1H, S1I
	Alexa Fluor 594 Anti-Goat IgG	Molecular Probes	A11058	Donkey	2	1/500	S1H, S1J, 3I
	PE Anti-Mouse IgG	Santa Cruz	sc-358926	Rabbit	0.4	1/500	4F
